# Supplementary material for: A cross-reactive antibody protects against Ross River virus musculoskeletal disease despite rapid neutralization escape in mice
Source: PLoS Pathog. 2020 Aug 6;16(8):e1008743. doi: 10.1371/journal.ppat.1008743 (PMC7433899; doi:10.1371/journal.ppat.1008743)
Supplement: S1 Data — Excel file containing the raw numerical values used to generate results, including Figs 1A–1F, 2A–2H, 2J–2O, 3A, 3E–3G, 4A-4G, 5A–5G, 6A–6G, S1A and S1B, S2. Each figure is separated into individual tabs. (XLSX) [file ppat.1008743.s008.xlsx]

## Sheet: Figure 1
A
mAb concentration (µg/ml)	CHK-265					WNV E60
10	26.1988	16.8421	21.466	27.2251	26.7016	109.786	99.8051	104.189	112.565	106.806
3.33333	24.3275	31.8129	27.2251	24.6073	26.178	117.271	122.885	135.602	124.084	121.99
1.11111	41.1696	42.4171	28.7958	31.4136	31.9372	119.142	120.39	129.319	127.225	136.649
0.37037	69.2398	65.4971	40.8377	47.644	48.6911	126.628	132.865	127.749	128.796	126.178
0.123457	81.7154	87.3294	69.6335	72.7749	80.6283	128.499	129.123	130.367	128.272	130.367
0.041152	94.191	100.429	80.6283	80.1047	108.9	118.519	135.984	113.613	127.225	119.895
0.013717	107.914	108.538	94.7644	93.7173	103.141	106.667	119.766	116.754	102.618	116.23
B
Days post-infection	CHK-265 100 μg														isotype 100 ug														CHK-265 20 μg														Mock infected
0	100	100	100	100	100	100	100	100	100	100	100	100	100	100	100	100	100	100	100	100	100	100	100	100	100	100	100		100	100	100	100	100	100	100	100	100						100	100	100	100	100	100	100
2	105.505	106.316	100	103.67	108.333	98.5401	106.429	105.512	106.818	106.316	104.444	103.922	109.091	105.825	101.575	101.961	100.943	100	96.4286	97.1429	93.662	98.5185	103.297	103.333	103.125	102.02	104.167		106.107	108.209	110.656	106.818	107.292	107.692	111.712	110.811	105.983						106.25	108.871	112.5	108.661	111.403	112.632	112.903
4	114.679	113.684	109	113.761	115.151	106.569	110	114.961	106.061	110.526	108.889	112.745	111.111	110.68	110.236	106.863	108.491	109.524	106.429	103.571	99.2958	109.63	108.791	108.889	108.333	106.061	106.25		108.397	110.448	117.213	108.333	112.5	118.269	120.721	118.018	116.239						117.857	119.355	131.25	125.984	128.947	130.526	131.183
6	122.018	124.21	114	117.431	120.454	109.489	116.429	122.835	112.121	113.684	113.333	124.51	120.202	115.534	112.598	100.98	108.491	111.111	113.571	106.429	101.409	112.593	108.791	110	107.292	112.121	109.375		110.687	119.403	122.951	115.151	120.833	128.846	126.126	119.82	126.496						125	125.806	143.75	133.071	142.982	142.105	148.387
8	125.688	129.474	110	115.596	121.212	107.299	120.714	125.197	117.424	115.79	116.667	132.353	128.283	127.184	111.811	97.0588	110.377	108.73	114.286	107.143	100.704	112.593	107.692	112.222	106.25	109.091	108.333		114.504	125.373	128.689	120.454	130.208	141.346	137.838	125.225	133.333						136.607	134.677	150.781	140.945	157.018	165.263	167.742
10	133.028	134.737	99	113.761	122.727	115.329	122.857	133.071	124.242	116.842	116.667	138.235	133.333	132.039	111.811	90.1961	99.0566	102.381	119.286	109.286	103.521	115.556	103.297	112.222	103.125	106.061	107.292		113.74	129.851	127.049	124.242	123.958	150	136.036	112.613	139.316						143.75	139.516	157.812	147.244	165.79	178.947	181.72
12	137.615	147.368	102	115.596	128.788	121.898	127.857	140.157	128.03	120	121.111	150	136.364	136.893	111.811	84.3137	101.887	102.381	122.143	115	107.042	122.222	101.099	118.889	107.292	106.061	108.333		111.45	134.328	128.689	128.788	127.083	160.577	141.441	116.216	145.299						150.893	145.968	162.5	148.031	169.298	194.737	194.624
14	151.376	164.21	104	125.688	140.909	128.467	130.714	140.157	130.303	129.474	126.667	152.941	144.444	144.66	125.197	86.2745	103.774	107.936	130.714	122.143	119.014	130.37	106.593	130	116.667	117.172	119.792		124.427	140.298	136.066	132.576	139.583	168.269	151.351	128.829	150.427						159.821	143.548	165.625	152.756	171.93	210.526	207.527
16	158.716	174.737	117	141.284	146.97	135.036	138.571	149.606	135.606	141.053	138.889	159.804	153.535	151.456	138.583	90.1961	111.321	123.016	136.429	132.143	129.577	138.518	121.978	145.556	136.458	133.333	138.542		130.534	141.045	140.984	137.879	159.375	176.923	156.757	144.144	157.265						158.036	151.613	165.625	152.756	175.439	217.895	217.204
C
Days post-infection	CHK-265 100 μg														isotype 100ug														CHK-265 20 μg
0	0	0	0	0	0	0	0	0	0	0	0	0	0	0	0	0	0	0	0	0	0	0	0	0	0	0	0		0	0	0	0	0	0	0	0	0
2	0	0	0	0	0	0	0	0	0	0	0	0	0	0	0	0	0	0	0	0	0	0	0	0	0	0	0		0	0	0	0	0	0	0	0	0
3	0	0	0	0	0	0	0	0	0	0	0	0	0	0	1	0	0	0	0	0	0	0	0	0	0	0	0		0	0	0	0	0	0	0	0	0
4	0	0	0	1	0	1	0	0	0	0	0	0	0	0	0	0	1	1	0	1	2	0	0	0	0	0	0		0	0	1	0	0	0	0	0	0
5	0	1	2	1	0	1	2	0	1	0	1	0	0	2	1	2	2	0	1	1	3	2	0	0	0	0	1		2	0	2	0	1	0	0	1	1
6	2	3	3	2	1	2	1	2	2	1	2	0	1	2	2	3	3	3	1	2	3	2	3	3	2	2	2		2	2	2	0	2	1	1	1	1
7	2	2	4	2	2	2	1	2	2	2	3	2	2	3	2	4	3	3	2	2	3	2	4	3	3	4	3		2	2	2	2	3	2	2	2	2
8	3	2	4	4	3	3	3	2	3	3	4	2	3	3	2	5	4	4	3	2	3	3	5	4	4	5	4		3	2	3	2	3	3	3	3	3
9	2	2	4	4	2	2	2	2	2	3	3	3	3	3	2	5	4	4	3	2	3	2	5	4	5	5	4		3	2	3	2	3	3	3	4	2
10	3	3	4	4	2	2	2	2	2	4	4	3	2	3	4	5	4	4	3	2	3	3	5	4	4	4	5		3	2	3	2	4	0	2	5	2
11	2	2	4	4	2	2	1	2	2	3	4	2	3	3	3	5	4	4	3	2	3	2	5	4	5	5	5		3	2	3	2	4	2	3	3	3
12	2	2	4	3	2	2	2	2	2	3	4	2	3	3	2	5	4	4	2	2	3	2	5	3	5	4	4		3	3	3	2	3	2	3	3	2
13	2	2	4	3	2	2	2	2	2	2	4	2	3	2	2	5	4	4	1	2	3	2	5	3	4	4	4		2	2	1	1	3	2	2	3	2
14	0	0	3	2	0	1	2	2	2	1	3	0	2	2	0	4	4	2	1	2	2	2	4	2	3	3	3		2	2	1	1	1	1	0	2	2
15	0	0	3	2	0	0	2	0	2	1	3	0	2	2	0	4	3	2	1	2	2	2	3	2	2	3	2		2	1	1	0	2	2	0	2	2
16	0	0	3	0	0	0	1	0	0	0	3	0	0	0	0	4	3	0	1	0	1	0	3	2	1	2	1		2	2	1	0	2	1	0	0	2
18	0	1	0	0	0	0	0	0	0	0	1	0	0	0	0	3	0	0	0	0	0	0	1	0	0	0	1		0	1	1	0	0	0	0	0	0
D
Days post-infection	Mock infected													isotype													CHK-265
0	100	100	100	100	100									100	100	100	100	100	100	100	100	100	100	100	100	100	100	100	100	100	100	100	100	100	100	100	100	100
2	115.556	115.909	118.681	115.464	116.092									104.132	103.361	102.778	102.778	98.8095	102.381	103.636	106.087	102.105	102.941	103.192	102	101.852	110.345	107.143	107.826	113.333	110.989	111.225	110.811	103.125	107.071	109.575	107.438	110.87
4	135.556	134.091	131.868	135.052	133.333									104.132	105.042	111.111	111.111	108.333	107.143	111.818	109.565	106.316	108.823	110.638	106	109.259	114.655	115.306	108.696	121.111	116.484	114.286	116.216	105.208	114.141	117.021	117.355	120.652
6	152.222	153.409	151.648	153.608	148.276									109.091	106.723	119.444	113.889	107.143	109.524	116.364	115.652	108.421	115.686	114.894	113	110.185	123.276	123.469	113.043	125.556	118.681	121.429	121.622	109.375	121.212	127.66	124.793	136.957
8	168.889	169.318	164.835	167.01	162.069									104.132	99.1597	114.815	108.333	97.6191	102.381	110.909	120.87	105.263	103.922	111.702	103	100	133.621	132.653	121.739	142.222	120.879	130.612	121.622	105.208	115.151	119.149	123.967	144.565
10	186.667	184.091	179.121	182.474	181.609									100.826	98.3193	109.259	101.852	84.5238	92.8571	116.364	120.87	101.053	100	105.319	100	89.8148	137.069	139.796	120	154.444	126.374	136.735	127.027	106.25	117.172	108.511	128.099	154.348
12	197.778	197.727	187.912	188.66	185.058									92.562	95.7983	107.407	90.7407		83.3333	107.273	117.391	93.6842	96.0784	102.128	97	87.963	136.207	151.02	113.043	152.222	121.978	133.673	120.27	98.9583	115.151	101.064	128.099	153.261
14	205.556	204.546	197.802	191.753	197.701									86.7769	89.0756	103.704	82.4074			102.727	124.348	87.3684	91.1765	96.8085	93	81.4815	137.069	158.163	106.957	155.556	132.967	138.775	118.919	94.7917	119.192	96.8085	136.364	158.696
16	217.778	209.091	209.89	198.969	202.299									85.9504	94.1176	117.593				110	136.522			100	91		150	172.449	118.261	162.222	146.154	145.918	133.784	96.875	132.323	105.319	149.587	172.826
18	213.333	212.5	202.198	193.814	208.046									98.3471	110.084	136.111				128.182	146.087			100	90		158.621	185.714	130.435	172.222	167.033	159.184	158.108	117.708	147.475	120.213	161.157	184.783
E
Days post-infection	isotype													CHK-265
0	0	0	0	0	0	0	0	0	0	0	0	0	0	0	0	0	0	0	0	0	0	0	0	0	0
2	0	0	0	0	0	0	0	0	0	0	0	0	0	0	0	0	0	0	0	0	0	0	0	0	0
4	0	0	0	0	0	0	0	0	2	2	2	0	1	0	0	0	0	0	0	0	0	2	1	2	0
6	3	3	3	3	3	3	3	2	4	5	3	4	3	1	0	2	2	2	0	3	4	2.5	2.5	2.5	2
8	4	4	4	5	6	5	3	2	5	4.5	4	5	5	3	3	3	3	3	0	3.5	4.5	4.5	4	3	2
10	5	5	5	5.5	7	6	5	3.5	5	5.5	5	5.5	5.5	3	3	4	2.5	4	2.5	5	5	5	5	3	3
12	5.5	5.5	5.5	5.5		7	5	3	5	5	5	5.5	6	4	3	5	3	3.5	3	5	5	5	6	4	3
14	6	5.5	4	6			4.5	3	7	6	5.5	5.5	6	3	0	5	3	3	2	4.5	5	4.5	6	3	3
16	5.5	5	4				2.5	2			5	5.5		1	0	4	2.5	2.5	2	3	5	3	6	3	2
18	5.5	3.5	2				2	0			5.5	5.5		1	0	2	1	0	0	2	4	1.5	6	2	0
F
Day to succumb to infection or end of experiment (20)
	isotype	CHK-265
20	0	0
20	0	0
20	0	0
10	1
12	1
15	1
20	0
20		0
20		0
20		0
20		0
14	1
15	1
15	1
20	0
20	0
20	0
20		0
20		0
20		0
20		0
20		0
[truncated: 2 more columns]

## Sheet: Figure 2
A									B
1 dpi		2 dpi		3 dpi		5 dpi			1 dpi		2 dpi		3 dpi		5 dpi
CHK-265	isotype	CHK-265	isotype	CHK-265	isotype	CHK-265	isotype		CHK-265	isotype	CHK-265	isotype	CHK-265	isotype	CHK-265	isotype
77235.8	14683544	21367.5	39840637	109541	56196	26442.3	3638254		100	400000	330000	190000	24000	100	100	100
207792	4050000	51934.8	68604651	13063060	677749	14627.7	15584420		100	610000	110000	2650000	58500	100	100	100
20884.5	9502924	70776.3	70312500	43674.7	727041	19438.4	1390887		150	780000	175000	900000	205000	100	100	100
68181.8	4838710	53278.7	53956835	381000	21400	8928.57	1098191		100	535000	115000	1650000	850	100	100	100
18867.9	5725191	12135.9	61611374	79900	38800	18973.2	535714		100	550000	205000	650000	210000	100	100	100
8474.58	17531120	541872	90801887	31800	22400	3415.3	224000		100	130000	1450000	1450000	1250	150	50	50
51843.3	20224719	332512	132000000			9124.09	2460		100	490000	260000	1650000			50	50
2212.39	10584677	40909.1	70140281			2653.3			100	230000	145000	1800000			50
5208.33	7810219	86580.1	60402685						100	315000	375000	1250000
		36008.2	99299065								90000	360000
C									D
1 dpi		2 dpi		3 dpi		5 dpi			1 dpi		2 dpi		3 dpi		5 dpi
CHK-265	isotype	CHK-265	isotype	CHK-265	isotype	CHK-265	isotype		CHK-265	isotype	CHK-265	isotype	CHK-265	isotype	CHK-265	isotype
1139.34	4069.77	6191.95	2774695	1714286	3575.08	859	859		1661.96	28716.2	323910	547504	43975.9	5382.13	2089.14	1280
1139.34	6965.94	1139.34	1621339	1921182	262844	1485.15	859		1661.96	568182	225118	1345291	1270417	13850.4	582.751	1280
1139.34	7731.96	8290.82	154143	209940	294118	859	859		1661.96	44791.7	1829.27	309201	50657.9	11278.2	1574.8	1280
1139.34	2448.58	4741.83	1041667	743000	102000	859	859		1661.96	8971963	1661.96	383228	495000	1200	1280	1280
1139.34	3968.25	5359.06	365094	536000	32500	2988.9	322.997		1661.96	57471.3	1661.96	297619	620000	2210	1280	1280
1139	1139	316574	630312	506000	92200	481	481		1661	4046.24	5737705	1923077	1190000	1510	480	480
1139	7381.51	13345.2	616642			481	481		1661	378788	3511.24	1782531			420.521	480
1139	6363.64	10397	529491			481			1661	2148438	1661.96	727651			480
1139	2125.85	16290.7	1503759						1661	11837.7	230769	806122
		2424.24	1737968								1661.96	445545
E									F
1 dpi		2 dpi		3 dpi		5 dpi			1 dpi		2 dpi		3 dpi		5 dpi
CHK-265	isotype	CHK-265	isotype	CHK-265	isotype	CHK-265	isotype		CHK-265	isotype	CHK-265	isotype	CHK-265	isotype	CHK-265	isotype
1352.27	16739.5	33839	453195	38349.5	5784.06	1352.27	1352.27		2170	9411.76	5341.88	4306723	989583	23614	274725	49676
1352.27	48821.6	5208.33	571726	1405039	5102.04	1352.27	1352.27		2170	24869.1	4504.51	4065041	8076923	68069.3	539715	547445
1352.27	4310.35	1352.27	255411	35175.9	1752.34	1352.27	1352.27		2170	35473	544355	5200946	3755869	69536.4	402439	241667
1352.27	17877.1	1352.27	834260	954000	5360	1352.27	1352.27		2170	17910.5	2170	5360281	1540000	44800	27842.2	24523.2
1352.27	976277	1352.27	1167134	677000	5370	1352.27	1352.27		2170	13888.9	5592.84	3177258	472000	78900	62992.1	35294.1
1352.27	3412.97	857372	436893	2210000	4740	1352.27	1352.27		3537.32	3537.32	1527778	5865922	1690000	466000	245017	2801.99
1352.27	2952953	4279.6	1963993			1352.27	1352.27		3537.32	218532	2170	8176101			128774	1886.79
1352.27	2420.14	1352.27	357143			1352.27			3537.32	26978.4	10204.1	6736842			10279
1352.27	1161826	531401	389706						3537.32	7000	9523.81	2941176
		18356.6	949367								2170	8588957
G
mAb concentration (µg/ml)	CHK-265 mouse IgG2c								CHK-265 human IgG1					chCHK-265 human IgG1, N297Q					human isotype					mouse isotype
10	26.1988	16.8421	21.466	27.2251	26.7016	15.7485	15.7485	17.4984	36.8031	47.4074	60.3694	46.3707	44.6209	28.0702	40.5458	52.4951	49.8704	62.1193	106.043	102.924	85.7421	116.364	90.9916	109.786	99.8051	104.189	112.565	106.806	140.862	140.862	147.861
3.33333	24.3275	31.8129	27.2251	24.6073	26.178	24.4977	23.6228	33.2469	80.4678	72.9825	113.74	93.6163	89.2417	81.7154	67.9922	113.74	104.115	90.1167	121.637	119.766	114.614	123.364	108.49	117.271	122.885	135.602	124.084	121.99	170.609	160.985	160.11
1.11111	41.1696	42.4171	28.7958	31.4136	31.9372	25.3727	34.9968	36.7466	104.171	97.3099	126.863	121.614	107.615	97.3099	99.1813	115.489	123.364	138.237	107.914	118.519	137.362	111.99	92.7414	119.142	120.39	129.319	127.225	136.649	148.736	147.861	140.862
0.37037	69.2398	65.4971	40.8377	47.644	48.6911	38.4964	64.744	60.3694	114.152	114.152	139.987	118.114	101.491	114.152	118.519	111.99	102.365	146.986	119.766	111.657	140.862	115.489	96.2411	126.628	132.865	127.749	128.796	126.178	124.239	143.487	155.736
0.123457	81.7154	87.3294	69.6335	72.7749	80.6283	72.6183	93.6163	95.3662	106.043	114.152	132.988	123.364	109.365	115.4	115.4	132.988	109.365	133.863	110.409	116.023	130.363	112.865	97.9909	128.499	129.123	130.367	128.272	130.367	141.737	143.487	143.487
0.041152	94.191	100.429	80.6283	80.1047	108.9	97.9909	104.115	126.863	118.519	117.895	153.111	111.99	97.116	127.251	115.4	135.612	120.739	145.237	111.657	119.142	124.239	117.239	123.364	118.519	135.984	113.613	127.225	119.895	141.737	147.861	155.736
0.013717	107.914	108.538	94.7644	93.7173	103.141	114.614	131.238	129.488	121.637	118.519	148.736	105.865	96.2411	119.766	127.251	134.738	140.862	136.487	113.528	111.657	146.986	110.24	101.491	106.667	119.766	116.754	102.618	116.23	125.113	141.737	151.361
0.004572	92.9435	105.419				119.864	126.863	150.486	92.9435	99.1813	135.612	118.989	72.6183	97.3099	102.924	135.612	156.611	126.863	97.3099	81.7154	128.613	108.49	113.74	107.914	81.7154				133.863	129.488	136.487
H
mAb concentration (µg/ml)	CHK-265 mouse IgG2c					CHK-265 human IgG1					chCHK-265 human IgG1, N297Q					mouse isotype					human isotype
10	10.7692	20	15.7485	15.7485	17.4984	15.3846	20	9.81818	17.1818	0	20	25.3846	14.7273	12.2727	12.2727	89.2308	108.462	110.454	135	110.454	103.846	100.769	117.818	137.454	122.727
3.33333	12.3077	20	24.4977	23.6228	33.2469	39.2308	44.6154	31.9091	19.6364	14.7273	43.0769	40.7692	19.6364	27	24.5454	113.077	119.231	132.546	125.182	122.727	116.154	122.308	157.091	125.182	144.818
1.11111	26.9231	24.6154	25.3727	34.9968	36.7466	43.8462	54.6154	39.2727	39.2727	39.2727	61.5385	58.4615	41.7273	46.6364	61.3636	106.923	114.615	117.818	130.091	112.909	111.538	101.538	154.636	117.818	125.182
0.37037	21.5385	32.3077	38.4964	64.744	60.3694	63.0769	70.7692	34.3636	46.6364	36.8182	58.4615	56.9231	58.9091	49.0909	49.0909	99.2308	116.923	139.909	147.273	162	110	102.308	137.454	117.818	130.091
0.123457	41.5385	54.6154	72.6183	93.6163	95.3662	78.4615	76.1539	98.1818	83.4545	44.1818	75.3846	62.3077	68.7273	63.8182	68.7273	113.846	120.769	130.091	127.636	147.273	122.308	110	125.182	120.273	93.2727
0.041152	63.8462	68.4615	97.9909	104.115	126.863	83.8461	71.5385	68.7273	46.6364	78.5455	86.9231	85.3846	85.9091	81	71.1818	123.846	117.692	135	112.909	100.636	126.923	109.231	98.1818	127.636	130.091
0.013717	83.0769	80.7692	114.614	131.238	129.488	80	81.5385	112.909	78.5455	73.6364	83.0769	107.692	85.9091	83.4545	81	108.462	136.923	120.273	127.636	137.454	111.538	122.308	117.818	108	105.546
0.004572	76.9231	87.6923	119.864	126.863	150.486	100.769	107.692	81	81	85.9091	85.3846	111.538	115.364	98.1818	98.1818	119.231	83.0769	130.091	110.454	100.636	83.8461	94.6154	115.364	125.182	115.364
J
1 dpi			2 dpi			3 dpi			4 dpi			7 dpi
CHK-265 human IgG1	chCHK-265 human IgG1, N297Q	isotype	CHK-265 human IgG1	chCHK-265 human IgG1, N297Q	isotype	CHK-265 human IgG1	chCHK-265 human IgG1, N297Q	isotype	CHK-265 human IgG1	chCHK-265 human IgG1, N297Q	isotype	CHK-265 human IgG1	chCHK-265 human IgG1, N297Q	isotype
23.4984	231.715	1843555	52519.9	68807.3	12689810	1052273	2189416	1790866	926829	304445	8054354	76131.1	15035	395875
17.2094	1955.36	480201	1508.65	87287.9	10343269	889302	352099	459037	17.2094	256708	4372428	24844.1	43648.2	336685
17.2094	861.221	476549	445914	60381.9	7789097	3727.4	303912	2430155	121866	97311.8	8973370	89020.9	193835	706840
17.2094	39863.1	1401634	60856.4	29226.4	6051582	7963428	817029	937290	1189926	234248	3541234	50301	97763.8	72499.4
17.2	21.3825	2163713	7273.25	25.9674	3664800	716360	300309	311966	252030	224782	4740589	151645	38852.8	468131
4734.01	5465.65	3471590	252117	43830.9	4493972	400360	144925	455225	65732.7	187564	6035934	43894.2	4614.2	577050
100.047	6198.35	3352597	74265.8	145632	5432272	152939	122882	377557	379244	49099.9	3301980	20086	312.05	218791
18268.8	2506.69	5286382	828.305	1350.24	3370155	39605.9	71400.2	312558	138296	162208	3421581	68411.3	120650	569983
1404.34	15416.5	888825	1125097	90328.2	4428962	747999	313238	224686	237761	25270.7	3034243	34738.4	17240.9	494655
	62202.3		2350.16	108832	4966516				35761.2	133447	1909523	42619.8	32337.8	428135
K
1 dpi			2 dpi			3 dpi			4 dpi
CHK-265 human IgG1	chCHK-265 human IgG1, N297Q	isotype	CHK-265 human IgG1	chCHK-265 human IgG1, N297Q	isotype	CHK-265 human IgG1	chCHK-265 human IgG1, N297Q	isotype	CHK-265 human IgG1	chCHK-265 human IgG1, N297Q	isotype
2	2	190226	676217	1311757	10911406	106292	7356745	338.352	3111.36	1042.42	146.25
2	2	177005	86590.4	2669278	7973668	35490809	2106707	424.374	2	279.084	62.9898
2	2	63146.9	3564708	86.8013	9204716	446860	10516352	188.574	1078.63	309.113	80.0791
2	2	41314.3	300608	428607	7383859	175759	692710	401.86	1294725	1642.35	202.367
2	2	934190	565822	146.896	6705915	15277113	11739049	172.032	6809.51	6522.97	35.3196
35.7399	269.644	1397488	482708	692.022	6116938	9759898	3827.52	158.403	799.305	694.79	18.6526
2	2	467611	4783190	5328692	4823797	8331971	1484014	73.1817	21204	252.003	28.4973
2.38342	16.6649	139458	132351	12.6544	5159611	2983633	69994.1	132.177	786.544	50538.4	41.4004
2	2		26118.7	691067	5242607	679659	3184888	95.2036	1814.05	26338.5	48.491
			101496	1019894	4258614				45202.7	11453.6	27.891
L
1 dpi			2 dpi			3 dpi			4 dpi			7 dpi
CHK-265 human IgG1	chCHK-265 human IgG1, N297Q	isotype	CHK-265 human IgG1	chCHK-265 human IgG1, N297Q	isotype	CHK-265 human IgG1	chCHK-265 human IgG1, N297Q	isotype	CHK-265 human IgG1	chCHK-265 human IgG1, N297Q	isotype	CHK-265 human IgG1	chCHK-265 human IgG1, N297Q	isotype
10.9446	10.9446	5677.78	40690	143112	1697752	140918	856716	283748	886436	790380	418688	185581	101124	105708
10.9446	10.9446	4145.22	3262.67	190520	1084401	1358771	853308	215178	10.9446	915944	427588	176071	94908.7	22840.4
10.9446	10.9446	935.284	215199	68.5812	1369843	9912.19	3363.3	136770	394493	362867	278132	123810	65510.7	72246.8
10.9446	10.9446	2076.68	29821.5	32418.7	1169530	559456	290470	166464	1573081	953014	420375	208686	98329.8	63683.8
10.9446	10.9446	24412.5	52616.3	10.9446	1219642	201162	598340	31225.6	504679	939823	294939	166859	137855	33240.9
10.9446	10.9446	41958.7	153038	43.4992	631235	970949	649538	164738	441768	650188	199514	40148.8	2219.79	40761.1
10.9446	14.1354	10460.3	163763	378523	77922.6	1419316	1094288	596686	1515112	425446	318573	288222	8.7	62307.3
10.9446	10.9446	23100.5	4202.97	94.8321	983957	157212	165621	194743	753449	1416195	191712	97033.9	79142.5	217558
10.9446	10.9446	6740.88	271.703	30606	626220	1356109	252585	194925	520488	488524	165867	84645.1	376954	43106.7
	10.9446		1103.21	106150	331156				207017	623420	163968	128584	25811.1	35262
M
1 dpi			2 dpi			3 dpi			4 dpi			7 dpi
CHK-265 human IgG1	chCHK-265 human IgG1, N297Q	isotype	CHK-265 human IgG1	chCHK-265 human IgG1, N297Q	isotype	CHK-265 human IgG1	chCHK-265 human IgG1, N297Q	isotype	CHK-265 human IgG1	chCHK-265 human IgG1, N297Q	isotype	CHK-265 human IgG1	chCHK-265 human IgG1, N297Q	isotype
11.786	11.786	493227	10083.6	244411	2970774	816020	2683338	26023.9	315674	273412	733758	1465.66	2740.18	4159
11.786	11.786	1014.35	44968.5	1330635	6109564	6032521	744762	15052.9	11.786	80356.6	229560	10382.2	3324.38	11153.2
11.786	11.786	2754.37	2323610	43.5228	3045036	26304	5356572	17660.4	81008.6	70818.9	262112	2590.23	13205.6	29067.6
11.786	11.786	1592.18	44350.4	14362.7	2237433	463383	709708	62672.8	3384306	430273	134387	3834.51	42242.8	4127.07
11.786	11.786	157441	6615.69	19.5049	3092072	8046176	1276672	3743.82	162059	625964	125372	2751.12	4682.56	21385
11.786	11.786	96160.4	161880	11.7	1793863	5021113	101866	52260.2	15623.9	27797.7	8595.9	6376.09	13.8	20538.8
11.786	11.786	23979.2	15599.8	1676019	627143	5039909	1511506	43320.7	1373202	137063	11127	5662.79	13.8	9699.07
11.786	11.786	12646.1	21144.8	11.7	1175983	327122	433655	25074.5	171027	1002344	4473.82	2625.7	550.843	2198.74
11.786	11.786	16950.1	129.303	1194845	1216506	538125	979096	45910.4	370981	18473.9	4524.75	462.512	3768.21	34316.2
	11.786		10841.6	5567.06	1656948				67506.9	110622	16057.3	9687.59	5107.02	60635.9
N
1 dpi			2 dpi			3 dpi			4 dpi			7 dpi
CHK-265 human IgG1	chCHK-265 human IgG1, N297Q	isotype	CHK-265 human IgG1	chCHK-265 human IgG1, N297Q	isotype	CHK-265 human IgG1	chCHK-265 human IgG1, N297Q	isotype	CHK-265 human IgG1	chCHK-265 human IgG1, N297Q	isotype	CHK-265 human IgG1	chCHK-265 human IgG1, N297Q	isotype
10	10	4412.4	158265	368144	2158205	1430450	8891056	77754.2	689609	214507	294533	7201.34	9550.41	6296.38
10	10	973.554	1249.69	1091800	2174307	32045922	5096350	85403.5	10	135925	108737	3717.27	13673.7	20206.8
10	10	10375.2	2307385	19.1518	3750780	365880	8019209	188946	295598	218090	292597	8780.1	42137.3	22027.9
10	10	36240.9	17284.6	23278.9	3646364	1921097	5851542	769061	1780936	801210	284898	3063.93	47978.7	13572
10	10	31057.5	6323.6	17.0632	1659623	29846857	2013489	94208.7	32536.9	815738	214697	5272.11	4384.06	23028.7
10	10	5476952	345726	10	2077999	2316753	360532	3186.38	106613	69449.7	5432.52	2064.08	11.5	5889.84
10	10	74211.9	392409	1215696	1364100	1463891	515040	33543.3	3005832	105313	2844.47	5013.38	11.5	7332.35
10	10	56932.4	30777.3	10	2155055	4791425	148557	28812.7	209610	1574688	7430.36	23289.6	764.001	2603.94
10	10	3262.26	209.382	120674	886897	785085	1111894	82780.1	92293.8	713106	3274.41	48.4327	2789.22	21372.3
	10		23054.5	262772	2056819				19953.4	263134	5836.25	1674.81	1919.65	65283.3
O
1 dpi			2 dpi			3 dpi			4 dpi			7 dpi
CHK-265 human IgG1	chCHK-265 human IgG1, N297Q	isotype	CHK-265 human IgG1	chCHK-265 human IgG1, N297Q	isotype	CHK-265 human IgG1	chCHK-265 human IgG1, N297Q	isotype	CHK-265 human IgG1	chCHK-265 human IgG1, N297Q	isotype	CHK-265 human IgG1	chCHK-265 human IgG1, N297Q	isotype
18.7	18.7	4055.51	31828.8	26349.7	10280116	2309268	1622639	473767	2606225	2070512	9330456	1503946	637629	57495.4
18.7	18.7	944.929	1138.78	268969	5232703	3337009	1277931	137020	18.7	1155614	1758777	541580	645598	85282
18.7	18.7	261.48	1096876	18.7	8170737	2215.13	898532	797802	1423912	598892	2959010	1147031	3164578	220953
18.7	18.7	1342.44	10169.5	14007.2	4918125	2058064	2218033	291272	5463377	1472874	1061010	216216	3252532	62736.5
18.7	18.7	70839.7	5457.02	18.7	5432093	2760213	1358782	77911.5	1464187	1663870	905967	1038513	301808	70267.9
18.7	18.7	482883	69284.5	18.7	1134463	1556081	733500	387869	511366	1038658	507361	284853	16.7	45619.7
18.7	18.7	8172.97	283321	614129	394737	249551	409783	82066.7	1735426	1578219	453932	311014	16.7	15498.9
18.7	18.7	18412.3	5950.33	33.2793	773930	104304	150038	119899	391520	1141604	365816	945789	434576	160117
18.7	18.7	2534.9	14511.1	63388.2	1718224	341271	169456	141998	3478339	77140.7	523949	53757.7	133836	170154
	18.7		600.872	15327.4	542998				669654	854861	152060	237634	408005	165088

## Sheet: Figure 3
A
mAb concentration (ug/ml)	serum 1		serum 2		serum 3		serum 4		serum5		RRV WT
50	113.207	100	54.2636	51.1628	82.5581	88.3721	100.637	108.28	29.2237	30.137	26.0504	21.0084
16.6667	81.1321	109.434	86.8217	91.4729	134.884	117.442	129.936	124.841	45.6621	44.7489	33.6135	31.0924
5.55556	98.1132	109.434	83.7209	99.2248	144.186	122.093	137.58	119.745	77.6256	55.7078	41.1765	42.0168
1.85185	103.774	120.755	86.8217	91.4729	112.791	137.209	113.376	113.376	102.283	101.37	39.4958	47.0588
0.617284	92.4528	86.7925	99.2248	88.3721	104.651	117.442	108.28	104.459	105.023	106.849	73.9496	58.8235
0.205761	88.6792	101.887	88.3721	80.6202	104.651	138.372	138.853	143.949	97.7169		107.563	118.487
0.0685871	101.887	79.2453	83.7209	94.5736	118.605	102.326	84.0764	103.185	87.6712		105.882	94.958
E
CHK-265	RRV WT												RRV T219P
mAb concentration (ug/ml)	CHK-265						isotype						CHK-265						isotype
10	20.8293	21.4079	20.8293	21.519	22.7848	24.0506	130.762	118.033	124.397	105.063	112.025	101.266	100	117.241	110.345	93.9439	70.901	70.901	151.724	118.966	105.172	104.579	115.214	134.712
3.33333	27.1938	26.6152	28.351	25.3165	25.9494	27.8481	141.755	122.662	131.919	105.063	109.494	83.5443	134.483	118.966	134.483	113.442	141.802	108.124	136.207	127.586	89.6552	116.987	118.759	122.304
1.11111	27.1938	34.7155	42.8158	35.443	38.6076	34.8101	118.611	115.718	134.233	119.62	86.7089	89.2405	136.207	118.966	96.5517	113.442	122.304	109.897	117.241	136.207	100	106.352	124.077	122.304
0.37037	45.7088	49.7589	56.1234	56.3291	58.8608	63.9241	130.183	121.504	127.869	101.266	110.127	101.899	117.241	139.655	125.862	113.442	136.484	115.214	117.241	94.8276	81.0345	132.939	101.034	102.806
0.123457	70.0096	72.324	83.3173	78.481	78.481	72.7848	129.026	116.297	124.976	117.722	100	86.7089	132.759	117.241	105.172	97.4889	111.669	116.987	146.552	110.345	82.7586	132.939	125.849	109.897
0.041152	89.6818	99.5178	107.618	91.1392	99.3671	97.4684	127.869	114.561	123.24	100.633	98.7342	68.3544	122.414	127.586	125.862	88.6263	95.7164	88.6263	81.0345	98.2759	98.2759	92.1713	102.806	88.6263
0.013717	86.7888	104.147	105.304	104.43	101.266	91.7721	106.461	125.555	105.304	104.43	90.5063	74.0506	127.586	125.862	129.31	92.1713	88.6263	99.2614	110.345	100	77.5862	79.7637	90.3988	99.2614
CHK-48	RRV WT												RRV T219P
mAb concentration (µg/ml)	CHK-48						isotype						CHK-48						isotype
10	32.9707	38.3659	29.3739	32.3232	39.1281	32.3232	109.703	101.909	116.297	107.602	108.453	96.5444	133.77	129.157	103.018	81.203	84.5865	102.632	89.18	103.018	101.481	118.421	73.3083	109.398
3.33333	46.159	51.5542	55.151	47.2089	55.2897	51.462	112.7	98.9121	115.697	130.143	116.534	112.281	101.481	119.932	95.3303	104.887	121.805	131.955	113.781	73.8041	92.2551	142.105	133.083	131.955
1.11111	64.143	66.5409	69.5382	59.9681	71.4514	74.4285	109.703	101.909	109.703	121.637	121.637	119.936	103.018	75.3417	118.394	90.2256	116.165	109.398	121.469	99.943	107.631	122.932	117.293	101.504
0.37037	95.3153	99.5115	80.3286	78.6816	100.372	103.349	118.695	109.703	126.488	131.845	114.407	122.063	123.007	113.781	101.481	99.2481	121.805	112.782	118.394	92.2551	96.8679	126.316	136.466	102.632
0.123457	103.708	101.909	120.493	100.372	122.913	127.166	122.291	100.111	121.092	113.982	116.534	107.602	104.556	116.856	101.481	100.376	101.504	100.376	98.4055	87.6424	84.5672	119.549	142.105	129.699
0.041152	116.297	124.09	129.485	89.3142	114.832	119.511	109.703	109.703	117.496	125.465	120.362	123.764	112.244	90.7175	101.481	78.9474	118.421	134.21	110.706	87.6424	136.845	124.06	142.105	113.91
0.013717	121.092	116.297	138.477	104.625	125.04	107.602	101.31	80.3286	110.302	115.258	127.592	125.04	121.469	126.082	83.0296	91.3534	125.188	112.782	115.319	101.481	99.943	136.466	127.444	110.526
0.00457247	116.297	109.103	120.493	89.7395	90.1648	103.349	125.888	107.305	127.686	116.534	114.832	103.349	133.77	96.8679	96.8679	69.9248	111.654	125.188	86.1048	89.18	129.157	120.677	112.782	100.376
CHK-187	RRV WT												RRV T219P
mAb concentration (µg/ml)	CHK-187						isotype						CHK-187						isotype
10	24.5782	25.7771	24.5782	26.7943	28.9208	30.622	109.703	101.909	116.297	107.602	108.453	96.5444	106.093	113.781	113.781	90.2256	122.932	94.7368	89.18	103.018	101.481	118.421	73.3083	109.398
3.33333	39.5648	43.1616	37.167	46.3583	51.462	46.3583	112.7	98.9121	115.697	130.143	116.534	112.281	109.169	90.7175	95.3303	119.549	128.571	110.526	113.781	73.8041	92.2551	142.105	133.083	131.955
1.11111	76.7318	60.5462	70.1377	73.5779	79.1069	71.026	109.703	101.909	109.703	121.637	121.637	119.936	73.8041	98.4055	112.244	112.782	109.398	117.293	121.469	99.943	107.631	122.932	117.293	101.504
0.37037	94.1163	110.901	84.5249	119.086	104.625	105.05	118.695	109.703	126.488	131.845	114.407	122.063	92.2551	130.695	101.481	110.526	124.06	101.504	118.394	92.2551	96.8679	126.316	136.466	102.632
0.123457	110.901	113.899	106.106	118.235	116.959	113.982	122.291	100.111	121.092	113.982	116.534	107.602	115.319	106.093	110.706	136.466	121.805	134.21	98.4055	87.6424	84.5672	119.549	142.105	129.699
0.041152	128.885	104.907	122.891	118.66	113.557	108.028	109.703	109.703	117.496	125.465	120.362	123.764	115.319	104.556	110.706	124.06	98.1203	128.571	110.706	87.6424	136.845	124.06	142.105	113.91
0.013717	115.697	117.496	113.299	121.212	128.868	110.579	101.31	80.3286	110.302	115.258	127.592	125.04	95.3303	110.706	76.8793	119.549	131.955	136.466	115.319	101.481	99.943	136.466	127.444	110.526
0.00457247	120.493	121.692	125.289	85.4864	111.855	96.9697	125.888	107.305	127.686	116.534	114.832	103.349	106.093	106.093	115.319	109.398	101.504	126.316	86.1048	89.18	129.157	120.677	112.782	100.376
F
RRV WT		RRV T219P
CHK-265	isotype	CHK-265	isotype
5	1015313	946038	660278
2215.94	82860.7		694678
16.6434	3334052	2045034	2628428
40.728	725271	743654	614184
17.7131	412910	670866	332012
5	471392	446517	522146
25.392	631498	273680	239235
	625342	57532.6	236632
G
serum					ipsilateral quad					contralateral quad
RRV WT		RRV T219P			RRV WT		RRV T219P			RRV WT		RRV T219P
CHK-265	isotype	CHK-265	isotype		CHK-265	isotype	CHK-265	isotype		CHK-265	isotype	CHK-265	isotype
7972.15	1878971	3365063	406046		557.282	373120	247167	169145		14741.3	392386	101840	62520.5
2394957	1493842	2560273	2507485		365337	182934	1194017	602831		286422	102642	984212	390590
12494.4	2536656	4756951	5487166		12005.7	244116	1803376	1093910		35.1577	194379	522134	807583
64636.6	737704	231624	474670		2707.32	50937.5	169567	232641		776.702	114906	157927	154492
4132.41	97826.3	13943	641676		4861.11	72125.9	272636	114982		157.339	152087	363736	27183
475.547	576906	1417212	392629		11	107261	893568	92263.6		11.4753	41845.5	35685.8	28896
12828.6	275009	865358	51886.3		11	120002	198607	18001.3		11	176944	83431.4	235148
42873.9	461437	24638.9	96145.3		905.65	301816	1507.49	71618.6		95.8218	21161.6	82407	120839
ipsilateral ankle					contralateral ankle
RRV WT		RRV T219P			RRV WT		RRV T219P
CHK-265	isotype	CHK-265	isotype		CHK-265	isotype	CHK-265	isotype
8708.04	1797050	3890341	3706383		43.8797	173516	272010	183196
29265.1	1575214	2907418	1789300		146380	97023.2	241124	360319
3953.8	4104914	2838511	10251345		74.7194	852967	460277	864446
33496	765521	2409097	1671468		5386.11	144521	384656	386402
14055	1161944	1389138	2257338		15	163516	356896	585077
6002.69	1055961	2403473	3469314		17.2745	411579	403071	773181
4311.68	2069256	2468215	2967256		15	95963.6	345691	410414
8851	1848245	2882491	4829751		176.358	137174	75715	634990

## Sheet: Figure 4
A					B
24 hpi		48 hpi			12 hpi		24 hpi		48 hpi
CHK-265	isotype	CHK-265	isotype		CHK-265	isotype	CHK-265	isotype	CHK-265	isotype
200	1150000	9100000	4400000		200	27000	13000	5350000	385000000	1300000000
200	900000	11450000	4100000		200	35500	5400	10800000	610000000	950000000
200	1140000	365000	4400000		200	16000	47500	15500000	935000000	1650000000
200	125000	515000	1150000		200	37500	36000	1150000	350000000	950000000
200	410000	615000	1000000		200	19000	1050	3850000	335000000	1400000000
200	275000	3250	1200000		200	57000	2100	4650000	305000000	915000000
200	480000	1450000	3400000		200	50000	6700	4300000	205000000
200	425000	325000	2550000		200	80000	1850	1500000	310000000	600000000
200		1650000					1350	4400000	375000000	410000000
0		290000					14500	5600000
							12000	4400000
							7000	6250000
							3300	4750000
							21000	4600000
							22000	27500000
							70500	19500000
							4600
C				D
48 hpi				12 hpi		24 hpi		48 hpi
CHK-265	isotype			CHK-265	isotype	CHK-265	isotype	CHK-265	isotype
1230000	82400000			400000	3822938	18000000	42000000	822000000	908000000
1340000	80900000			311111	6458333	8300000	50000000	429000000	958000000
70700	75400000			23456.8	4096639	18000000	100000000	1010000000	1040000000
110000	39000000			161616	2631579	42000000	240000000	1100000000	440000000
820000	46000000			354546	2186879	40000000	65000000	300000000	600000000
30000	58101473			375587	34905660	35000000	269000000	350000000	980000000
1546667	47457627			21531.1	31040268	41795666	142000000	310000000	610000000
626632	38934426			317460	10844530	63333333		650000000	830000000
861678								670000000	560000000
250432
E
	Ifnar1-/- + CHK-265 treatment								Ifnar1-/- + isotype treatment
mAb concentration (µg/ml)	ips. Ankle 1		ips. Ankle 2		ips. Ankle 3		ips. Ankle 4		ips. Ankle 1		ips. Ankle 2		ips. Ankle 3
none	84.6154	115.385	96.9697	103.03	100	100	99.2908	100.709	93.7143	106.286	85	115	78.4	121.6
10	38.4615	46.1538	57.5758	83.3333	67.6923	69.2308	89.3617	96.4539	9.14286	8	21.25	7.5	6.4	14.4
3.33333	53.8462	71.7949	81.8182	63.6364	98.4615	92.3077	82.2695	93.617	13.7143	19.4286	20	5	16	20.8
1.11111	66.6667	141.026	80.303	83.3333	75.3846	106.154	114.894	95.0355	27.4286	14.8571	25	13.75	16	35.2
0.37037	89.7436	107.692	104.545	86.3636	95.3846	89.2308	76.5957	85.1064	33.1429	32	47.5	22.5	28.8	38.4
0.123457	153.846	123.077	103.03	83.3333	89.2308	95.3846	89.3617	112.057	60.5714	65.1429	62.5	42.5	65.6	62.4
0.0411523	153.846	125.641	100	100	87.6923	83.0769	104.965	90.7801	88	106.286	98.75	62.5	88	100.8
0.0137174	130.769	112.821	95.4545	109.091	96.9231	106.154	96.4539	92.1986	98.2857	99.4286	116.25	88.75	105.6	88
F
0.5 hpi		2 hpi		4 hpi		6 hpi		8 hpi
CHK-265	isotype	CHK-265	isotype	CHK-265	isotype	CHK-265	isotype	CHK-265	isotype
252.489	79.5943	5.38816	418.764	6.8825	29.3083	51.2454	2109.55	7438.16	23956.6
21.8809	831.334	4.86448	388.026	4.11102	26.6389	34.6424	2931.34	1552.21	36490.9
52.8434	2.78409	16.1036	226.792	2.6	171.215	147.759	950.16	3872.3	32554.6
2807.81	5355.75	20.4933	901.345	43.0223	300.215	58.9025	1129.38	12031	46194.7
1334.02	852.569	60.9999	741.765	54.9374	309.012	68.229	1067.68	5019.41	69370.3
631.986	3071.91	102.145	335.272	37.109	294.346	546.647	804.952	4337.47	105052
						579.555	269.234	15057.2	247203
						449.966		24932.4	90762.4
								9910.78	61919.4
								1779.68	66787.4
								1733.82	202057
								7893.59	100818
								6084.66	48061.5
								5100.62	67899.8
								9026.04	119723
G
4 hpi		6 hpi		8 hpi
CHK-265	isotype	CHK-265	isotype	CHK-265	isotype
0.634501	0.600029	1.26385	1.1576	2.96664	2.26968
0.599809	0.55159	1.0188	1.38314	3.0439	2.08861
0.522826	0.651042	1.27964	1.33038	2.67352	2.1999
0.707919	0.997072	1.13353	1.32523	1.63424	1.48745
0.796089	1.0677	1.15031	1.28087	1.75945	1.35589
0.821607	1.07131	0.563719	0.992168	1.71665	1.50556
		1.48342	0.835009	1.84499	1.47543
		1.27359		1.62243	1.71309
				1.72082	1.56373
				2.0043	1.59626
				1.89022	1.61421
				2.28952	1.48115
				1.56431	1.39095
				1.19831	0.75314
				1.5633	1.31592

## Sheet: Figure 5
A					B					C					D
3 dpi		7 dpi			3 dpi		7 dpi			3 dpi		7 dpi			3 dpi		7 dpi
CHK-265	control	CHK-265	control		CHK-265	control	CHK-265	control		CHK-265	control	CHK-265	control		CHK-265	control	CHK-265	control
694.21	343	301.82	6428.58		52.54	13.06	11.82	280.96		121.49	62.88	66.55	332.46		192.01	41.78	99	660.27
719.69	395.17	1760.7	14704.9		14.6	7.37	105.14	531.5		83.5	61.66	157.59	588.61		83.25	92.46	344.47	697.05
582.96	235.6	1462.33	14895.5		13.54	0.8	79.29	527.73		68.38	52.41	130.28	698.55		110	44.26	195.61	610.66
729.79	456.93	544.09	7766.16		8.31	14.6	29.66	220.49		72.63	66.55	79.89	398.64		89.77	111.3	149.91	415.64
657.93	689.07	560.87	5359.09		7.18	11.15	24.53	253.63		59.82	49.93	75.05	313.59		86.95	107.15	121.06	584.96
571.96	492.49	56.71	438.75		5.69	12.11	0.8	15.08		67.77	60.43	49.93	60.43		83.37	109.53	50.5	123.4
663.16	420.29	689.07	1226.64		1.76	5.87	45.26	53.86		68.38	57.36	91.89	102.61		60.54	109.17	184.78	212.83
432.63	287.62	1222.5	7751.71		0.8	5.78	71.04	288.06		55.51	51.79	112.66	453.95		24.5	107.15	203.98	515.19
678.75		486.63	2145.61		3.29		12.87	83.33		53.65		51.17	148.33		77.65		87.81	248
E					F
3 dpi		7 dpi			3 dpi		7 dpi
CHK-265	control	CHK-265	control		CHK-265	control	CHK-265	control
5.51	6.58	7.9	44.06		125.8	88.91	11.73	144.03
8.75	8.75	14.98	42.83		189.1	162.13	125.8	198.04
7.54	4.92	11.83	45.85		153.09	162.13	88.91	198.04
5.98	10.47	13.08	28.51		153.09	88.91	60.72	116.64
6.1	10.59	13.84	65.85		88.91	51.18	51.18	125.8
4.92	11.21	8.51	10.72		144.03	107.44	11.73	11.73
6.34	10.47	16.5	39.82		107.44	31.8	21.89	31.8
4.22	8.99	17.78	39.14		88.91	31.8	11.73	88.91
8.87		12.21	29.17		107.44		11.73	31.8
G
CD45+		Ly6Chi		F4/80hiLy6ChiMHCII+		F4/80hiLy6CloMHCII+		NK1.1+CD3-		Ly6G+		CD4+		CD8+
CHK-265	isotype	CHK-265	isotype	CHK-265	isotype	CHK-265	isotype	CHK-265	isotype	CHK-265	isotype	CHK-265	isotype	CHK-265	isotype
210000	550000	19200	89300	36700	128000	24800	57600	15700	37000	1520	2630	12200	40500	7870	33900
310000	617000	26200	97000	41700	96200	29500	39900	31700	35600	2170	16900	21500	58900	22000	54400
263000	435000	23100	44700	35200	39000	25900	36200	26900	39300	1700	4450	16500	49700	15700	39600
181000	412000	13500	35200	31300	40500	21500	37700	19000	28500	1270	3110	10600	64400	12000	42400
196000	391000	12700	53400	35900	42300	26600	27400	23600	26700	1670	5800	14300	49300	10600	32600
357000	1070000	29800	135000	38300	81000	47000	65100	30800	55900	2320	13900	23900	86800	26500	84100
556000	701000	55300	78300	82500	54100	72300	52400	23000	45900	2700	9130	36400	72800	31300	66700
251000	646000	13300	43200	22900	70400	43500	98100	30400	50300	1980	7400	19200	60400	17400	91800
361000	885000	37600	108000	30400	53300	39800	41700	31500	81600	2260	19300	23500	85600	19300	65900

## Sheet: Figure 6
A
left			right
10 µg/ml			30 µg/ml			10 µg/ml			1 µg/ml
RRV-130	isotype		chCHK-265	HC IgG	CHIKV immune IgG	chCHK-265	HC IgG	CHIKV immune IgG	chCHK-265	HC IgG	CHIKV immune IgG
95.564	0.375		31.1665	8.3	46.94	28.127	2.905	33.985	1.105	0.61	1.9
86.154	0.1065		41.508	2.125	39.885	18.4417	3.37	29.72	0.1917	0.077	0.258
93.184	0.144		30.6265	2.665	43.49	18.0855	1.26	23.83	0.01231	0.05	0.39
B
	RRV FRNT										CHIKV FRNT
µg/ml	CHIKV immune IgG				healthy control IgG					µg/ml	CHIKV immune IgG								healthy control
750	70.4895	74.2191	81.8142	68.8368	124.196	130.536	97.6128	121.875		50	2.26102	3.76837	1.50735	2.26102	3.76837	6.78307	3.64583	7.29167	110.036	97.9776	99.485	100.992	98.7313	100.992	127.604	120.312
250	85.4079	96.5967	88.0208	84.0712	117.483	115.245	112.847	107.205		16.6667	6.02939	6.78307	12.8125	11.3051	9.04409	12.0588	0	7.29167	103.253	113.805	110.036	97.9776	107.775	102.5	87.5	94.7917
83.3333	105.921	107.413	97.6128	90.842	117.856	119.72	104.948	95.9201		5.55556	27.1323	33.9153	32.408	32.408	30.9006	28.6396	21.875	25.5208	93.4556	102.5	116.066	109.283	116.066	99.485	113.021	94.7917
27.7778	109.277	111.515	117.925	97.6128	110.023	102.564	103.819	94.2274		1.85185	62.555	60.2939	65.5696	73.8601	55.7719	71.5991	32.8125	40.1042	111.544	105.514	127.371	97.9776	115.312	110.036	98.4375	65.625
9.25926	109.65	111.142	98.7413	107.205	120.093	108.531	103.255	104.384		0.617284	82.9042	80.6431	95.7166	88.9335	79.8895	91.1946	80.2083	58.3333	93.4556	107.775	102.5	102.5	104.761	113.805	83.8542	109.375
3.08642	111.142	117.856	102.127	86.8924	128.298	114.872	93.6632	88.0208		0.205761	85.1652	107.022	108.529	82.1505	96.4703	96.4703	76.5625	69.2708	104.007	111.544	114.558	107.775	109.283	107.775	91.1458	65.625
1.02881	107.04	103.683	90.2778	92.5347	115.618	114.126	102.691	93.6632		0.068587	92.7019	114.558	93.4556	110.79	100.239	100.239	80.2083	83.8542	100.239	109.283	119.081	107.022	102.5	93.4556	94.7917	127.604
0.342936	102.191	105.548	120.182	102.127	95.8508	104.429	112.847	99.8698		0.022862	97.224	116.066	93.4556	81.3968	96.4703	97.9776	127.604	87.5	110.79	104.007	108.529	104.761	97.9776	100.239	102.083	123.958
0.114312	98.8345	109.65	101.562	104.948	104.429	101.072	113.976	78.9931		0.007621	103.253	104.761	107.775	97.224	98.7313	115.312	105.729	83.8542	95.7166	99.485	104.761	109.283	101.746	100.239	61.9792	91.1458
C
	CHIKV immune IgG						healthy control IgG
0	100	100	100	100	100		100	100	100	100	100	100
2	114.634	112.397	111.881	112.745	113.534		103.636	104.167	104.196	103.509	100.901	101.6
4	121.138	129.752	128.713	123.529	130.827		114.546	115.972	109.79	107.895	102.703	108
6	136.585	147.107	143.564	145.098	146.617		126.364	121.528	111.189	110.526	100.901	105.6
8	152.032	164.463	157.426	162.745	158.647		138.182	134.028	116.783	110.526	98.1982	106.4
10	165.854	178.512	172.277	180.392	166.165		147.273	140.278	120.28	110.526	94.5946	108.8
12	172.358	190.909	186.139	193.137	166.165		159.091	143.75	125.175	110.526	95.4955	107.2
15	181.301	193.388	194.059	199.02	172.932		171.818	157.639	129.371	121.93	95.4955	121.6
D
1 dpi		3 dpi
CHIKV immune IgG	healthy control IgG	CHIKV immune IgG	healthy control IgG
107.71	404999	1924.33	89.5195
19.8348	818467	1942.7	56.895
6.66667	2663402	569563	117.197
87.6232	6090885	1320.51	1176.25
129.096	11228628	968.149	8055.88
	6071003		453.743
E
spleen		i. quad		i. ankle		c. quad		c. ankle
CHIKV immune IgG	healthy control IgG	CHIKV immune IgG	healthy control IgG	CHIKV immune IgG	healthy control IgG	CHIKV immune IgG	healthy control IgG	CHIKV immune IgG	healthy control IgG
31482.7	31585.9	534.147	1308.14	232.585	1037.31	2764.91	2118.16	193.685	533.289
15190.9	30486.4	5.8	1571.3	26.2973	470.115	26.5704	2537.06	13.1305	236.745
12419.7	45953.6	102.982	1178.89	19.0375	726.498	5.8	567.443	67.5549	188.605
3301.55	21898.5	5.8	4749.2	44.53	6668.25	5.8	6706.51	10.9187	3495.36
2040.33	14964.2	5.8	59020	17.1521	447007	5.8	6263.63	8.2	29873.3
	18668.2		3862.39		12458.5		6151.36		1984.39
F
CHK-265 human IgG1			anti-RRV mAb			isotype
WT	E2-K189Q	E2-D214A	WT	E2-K189Q	E2-D214A	WT	E2-K189Q	E2-D214A
100	0.347209	89.6752	100	118.211	64.5151	0.277366	0.399514	0.217654
100	1.81072	82.1654	100	103.181	83.3965	0.90009	2.94688	0.045799
100	0.446061	117.335	100	88.201	72.5516	0.339622	0.572773	0.272821
100	0.182227	121.866	100	132.812	72.5689	0.416428	0.293454	0.213653
G
CHIKV immune IgG			healthy control
WT	E2-K189Q	E2-D214A	WT	E2-K189Q	E2-D214A
100	81.6855	34.1473	8.74893	14.4344	12.4444
100	68.543	25.5368	16.5114	15.7966	15.0578
100	67.4461	35.8764	11.7986	11.4186	14.7409
100	74.0815	25.6886	7.3955	6.2756	6.66801

## Sheet: Figure S1
A
serum		spleen		i. quad		c. quad		i. ankle		c. ankle
CHK-265	isotype	CHK-265	isotype	CHK-265	isotype	CHK-265	isotype	CHK-265	isotype	CHK-265	isotype
400000	100	3525323	1463415	2523240	7545.27	1997951	15706.8	46961.3	5097087	637755	633333
5850000	100	2573203	1504630	4471033	16617.8	6580125	15550.2	7478006	9860789	1483871	971831
23500	100	3695837	1516393	472656	3589.74	2286136	3234.75	596234	4727273	1960298	654450
1100000	2050	3921569	5972696	2872340	275000	3024027	286408	1264637	16266376	794392	8851675
2750000	100	2172285	1427469	4271160	7642.8	2677100	22339.6	6745182	12539683	4304636	53816.1
11500	100	3167116	395550	3206651	287234	659851	161290	1130435	27829314	16985138	5199115
900	100	1940850	433674	347826	26851.8	416667	29264.2	387029	44090056	12500000	5020921
1800	100	1059002	388105	66869.3	200000	6586.83	20714286	320641	40250447	268518	4927007
B
serum		spleen		i. quad		c. quad		i. ankle		c. ankle
CHK-265	isotype	CHK-265	isotype	CHK-265	isotype	CHK-265	isotype	CHK-265	isotype	CHK-265	isotype
185000	50	3988.04	463	1119023	1640.42	1018957	1411.1	12478.5	3125000	216981	388147
240000	50	5813.95	463	923154	1198.47	2946955	1474.93	23847.4	4741379	1923077	134660
50	50	423.012	560.538	107656	1283.37	12742.7	1259.45	3576.54	2564103	5984.04	182724
3675	50	463	463	1271.62	500	458	1083.03	8432.54	1102941	906	18342.4
16850000	800	2428811	18665.2	3837342	209003	3376906	15406.2	3787879	6469298	6366048	934783
95000	150	7928.64	463	819954	8034.61	245491	5882.35	46692.6	1383648	463320	542169
10500000	100	1630435	3568.24	5831266	18950.4	5051078	20174.5	10691824	5711423	19237750	482042
100	50	2207.51	910.747	11888.1	1789.98	24410.8	1988.07	414746	1040404	457589	528674
1800000		10952.9		6518519		1668521		1508621		3822938
265000	100	4978.66	1122.33	650224	13654.1	294540	10638.3	60267.9	15542169	60655.7	1582492
385000	100	12846.9	563.063	384115	16333.9	53637.5	6313.13	33783.8	9902200	119141	962099
48000	100	2234.14	463	12917.9	17777.8	714.286	9544.79	42666.7	7457627	155022	1021505
40000	100	4385.97	786.163	459941	8264.46	819672	9055.63	49206.3	3326403	115686	927835

## Sheet: Figure S2
	WT + CHK-265 treatment										WT + isotype treatment
mAb concentration (µg/ml)	ips. Ankle 1		ips. Ankle 2		ips. Ankle 3		ips. Ankle 4		ips. Ankle 5		ips. Ankle 1		ips. Ankle 2		ips. Ankle 3		ips. Ankle 4		ips. Ankle 5
none	94.5783	105.422	77.193	122.807	98.5646	101.435	98.1132	101.887	105.618	94.382	96.732	103.268	102.5	97.5	98.8304	101.17	100.866	99.1342	97.4522	102.548
10	57.8313	61.4458	73.6842	93.5673	41.1483	48.8038	95.8491	81.5094	79.7753	73.0337	9.80392	11.7647	8.125	14.375	14.0351	15.2047	13.4199	20.3463	16.5605	20.3822
3.33333	81.3253	92.1687	99.4152	100.585	49.7608	51.6746	102.642	102.642	76.4045	73.0337	19.6078	17.6471	20	23.125	16.9591	19.883	19.9134	18.1818	22.9299	18.4713
1.11111	95.1807	90.3614	104.094	101.754	59.3301	67.9426	101.132	103.396	86.5169	102.247	21.5686	24.8366	25.625	28.125	26.3158	23.3918	32.0346	28.5714	30.5732	26.1146
0.37037	100.602	106.627	98.2456	121.637	85.1675	88.9952	95.8491	103.396	107.865	110.112	30.719	33.3333	45.625	41.875	35.0877	34.5029	38.5281	46.3203	39.4904	49.0446
0.123457	112.048	99.3976	101.754	108.772	99.5215	93.7799	96.6038	104.151	123.596	98.8764	51.634	56.2092	58.75	74.375	52.0468	67.2515	65.368	64.5022	71.3376	63.6943
0.0411523	109.639	115.663	111.111	114.62	107.177	98.5646	100.377	100.377	102.247	110.112	91.5033	92.1569	98.125	100	80.7018	74.269	86.5801	87.4459	93.6306	113.376
0.0137174	109.639	92.1687	92.3977	109.942	84.2105	96.6507	99.6226	96.6038	91.0112	75.2809	99.3464	89.5425	105.625	105	86.5497	87.1345	96.9697	90.4762	104.459	106.369
